# Supplementary material for: Metabolites That Confirm Induction and Release of Dormancy Phases in Sweet Cherry Buds
Source: Metabolites. 2023 Feb 3;13(2):231. doi: 10.3390/metabo13020231 (PMC9961560; doi:10.3390/metabo13020231)
Supplement: Supplementary file 1 [file metabolites-13-00231-s001.zip]

Archive with 1 entries (1 files):
- Supplemental Materials Figure S1.pdf
